# Supplementary material for: Diversity of Volatile Aroma Compound Composition Produced by Non-Saccharomyces Yeasts in the Early Phase of Grape Must Fermentation
Source: Foods. 2022 Oct 5;11(19):3088. doi: 10.3390/foods11193088 (PMC9563004; doi:10.3390/foods11193088)
Supplement: Supplementary file 1 [file foods-11-03088-s001.zip]

Archive with 1 entries (1 files):
- foods-1901690-supplementary.pdf
